# Supplementary material for: The Preparation of N, P-Doped NiSe Nanorod Electrode Materials on Nickel Foam Using the Microwave Method for High-Performance Supercapacitors
Source: Molecules. 2024 Jul 7;29(13):3224. doi: 10.3390/molecules29133224 (PMC11243357; doi:10.3390/molecules29133224)
Supplement: Supplementary file 1 [file molecules-29-03224-s001.zip]

Archive with 1 entries (1 files):
- molecules-3074952-supplementary.pdf
